# Supplementary material for: A multiplex platform for digital measurement of circular DNA reaction products
Source: Nucleic Acids Res. 2020 May 29;48(13):e73. doi: 10.1093/nar/gkaa419 (PMC7367203; doi:10.1093/nar/gkaa419)
Supplement: gkaa419_Supplemental_Files [file gkaa419_supplemental_files.zip]

Archive with 2 entries (2 files):
- DNA to antibody conjugation.xls
- Supplementary material - submission version.pdf
