# Supplementary material for: A multiplex platform for digital measurement of circular DNA reaction products
Source: Nucleic Acids Res. 2020 May 29;48(13):e73. doi: 10.1093/nar/gkaa419 (PMC7367203; doi:10.1093/nar/gkaa419)
Supplement: gkaa419_Supplemental_Files [file gkaa419_supplemental_files.zip › DNA to antibody conjugation.xls]

## Sheet: Sheet1
DNA to antibody conjugation protocol
Starting material
Antibody	Preparation	MW (Da)	c (µg/µl)	vol (µl)	m (µg)	n (moles)
Antibody anti PSA 66 (Fujirebio)	9mM potassium phosp +150mM KCl pH 7.2	150000	2.4	20	48	3.2e-10
Antibody activation with DBCO NHS ester
Dissolve DBCO-NHS ester (Dibenzylcyclooctyne-NHS ester) (Jena Bioscience) to a final concentration of 4 mM in DMSO.
DBCO activation calculation	required DBCO:prot	n DBCO (moles)	V DBCO (µL)	PBS (µL)	c Ab final (ug/µL)	Tot V (µL)
Antibody anti PSA 66	33	1.056e-08	2.64	25.36	1	48
Mix 20 µl Antibody with 2,6 µl DBCO and 25,4 µl PBS for a total reaction volume of 48 µl.
Let the reaction to proceed under gentle rotation for 30 min at room temperature.
Stop or quenching activation reaction:
Add 1,5 µl 1M Tris-HCl (50-100mM, pH8) to the reaction
Incubate 5 min at room temperature or 15 min on ice
Remove the excess of DBCO:
Calibrate 7K Zeba spin column with 1x PBS (manufacturer instruction for desalting , Thermo Fisher Scientific)
	step
Wash column with 300 PBS, 1500g, 1 min	1st
	2nd
	3rd
Ab Cleanning, 1500g 2 min	1st
Addition of Azide modified oligos
Oligo addition calculation	Oligo name	c oligo (uM)	Oligo:Protein	n oligo (moles)	V oligo (µL)
Antibody anti PSA 66	Azide C	100	1.5	4.8e-10	4.8
Add 9,6 µl oligo (dissolved in ddH2O) to the DBCO activated antibody and incubate over night at 4°C
Addition of sodium azide to the final Ab conjugate stock
Protein	initial m (µg)	corrected m (µg)*	V (µl)	V sodium azide 0.3% and BSA 0.6% (µl)	Final V (µl)	Final c (µg/µl)
Antibody anti PSA 66	48	39	51	12	63	0.619048
*the corrected mass is estimated from the loss during removal of excess DBCO
Add 12 µl sodium azide 0.3% and BSA 0.6% solution for a final concentration of 0.62 µg/µl and store at 4°C.
